# Supplementary material for: Caudo-rostral brain spreading of α-synuclein through vagal connections
Source: EMBO Mol Med. 2013 May 23;5(7):1051–9. doi: 10.1002/emmm.201302475 (PMC3721477; doi:10.1002/emmm.201302475)
Supplement: Supplementary file 3 [file emmm0005-1051-SD3.txt]

EMBO MolecularMedicine  PeerReview ProcessFile- EMM-2013-02475
 
 
© EMBO 1 
 
 
 
 
Caudo-rostralbrain spreading ofα-synuclein through vagal
connections 
 
AyseUlusoy,RaffaellaRusconi,BlancaIPérez-Revuelta,RuthEMusgrove,MichaelHelwig,
BettinaWinzen-Reichert,DonatoA DiMonte 
 
Correspondingauthor:DonatoDiMonte, GermanCentreforNeurodegenerativeDisease(DZNE),
Bonn,Germany
 
 
 
 
Review timeline: Submissiondate: 09 January 2013
 EditorialDecision: 06 February 2013
 Revisionreceived: 05 March 2013
 EditorialDecision: 03 April2013
 Revisionreceived: 08 April2013
 
 
 
 
TransactionReport:
 
(Note:With the exception ofthe correction oftypographicalor spelling errors thatcould be a source ofambiguity,
letters and reports are not edited. The originalformatting oflettersand referee reportsmaynotbe reflected in this 
compilation.)
 
 
 
Editors: NataschaBushati, CélineCarret 
 
 
 
1stEditorialDecision 06 February 2013
ThankyouforthesubmissionofyourmanuscripttoEMBO MolecularMedicine.Wehavenow 
heard back from thethreerefereeswhom weasked to evaluateyourmanuscript.Although the
referees find the study to be of potentialinterest,they also raise a numberofconcernsspecifically 
regarding the lack of importantcontrols.
 
Asyouwillseefrom thecommentsbelow,whileReferees2and3areoverallsupportive,they
neverthelessask fortextclarifications,tunedown ofthemain claimsand importantly,togetherwith 
Referee1,requiretoperform additionalcontrolsregardingthespreadofalpha-synuclein vs.the 
spread ofthe virus.We feelthatthisisa criticalpointand would particularly insiston thisissue.In 
addition,Referee 1 suggestsa numberofexperimentsthatwould strenghen thedata.
 
Giventheseevaluations,wewouldbehappytoconsiderarevisedversionofyourmanuscript,with
the understanding that the referees'concerns must be fully addressed and that acceptance of the 
manuscriptmayentail a second round of review. 
 
PleasenotethatitisEMBO MolecularMedicinepolicytoallow asingleroundofrevisiononlyand
that, therefore, acceptance or rejection of the manuscript will depend on the completeness of your 
responses included in thenext,finalversion ofthemanuscript.
 EMBO MolecularMedicine  PeerReview ProcessFile- EMM-2013-02475
 
 
© EMBO 2 
Asyouknow,EMBO MolecularMedicinehasa"scoopingprotection"policy,wherebysimilar
findings thatare published by others during review orrevision are nota criterion forrejection.
However,Idoaskyoutogetin touch with usafterthree monthsifyou have notcompleted your
revision,to update us on the status.Please also contactus as soon as possible if similar work is 
published elsewhere.
 
I look forward to receiving your revised manuscript
 
 
***** Reviewer'scomments***** 
 
Referee#1(CommentsonNovelty/ModelSystem): 
 
In this study,the authors injectan adeno-associated viralvectorin the leftvagusnerve in orderto 
expressGFP orhuman alpha-synuclein and observe the pattern ofhuman alpha-synuclein 
progression.Whilesupporting previouspathologicaland experimentalfindingsregarding PD 
pathophysiology,thisanimalmodeldoesnotprovideadditionalinformation on PD'saetiology. 
Itis notthe firstatudy thatshows alpha-synuclein trancellular transport. There are at least four 
groupsshowing thisin vivo and in vitro.Two ofthem arementioned in thepaper,theothertwo 
(Freundtetal.2012) (Pan-Montojoetal.2012)arenotandshouldbediscussed. 
Moreover,theauthorsseemtoforgetsomeliteratureshowingPDpathology(alpha-synuclein 
accumulation)in the enteric nervoussystem from biopsiesofPD patientsand postmortem tissue 
(Lebovier etal.2010,Wakabayashietal.1997) and in the intermediolateralcolumn of the spinal
cord (Braak etal.2007).
In order to further validate their model,they should analyze the presence of human alpha-synuclein 
in the ENS. A recent study has shown that alpha-synuclein could be tranported anterogradelly and 
release to the extracellular space (Freundtetal.2012).Therefore,itwould be interesting to analyze 
the presence of human-alpha-synuclein in the enteric nervous system oftheiranimals.Iffound,this 
could provide one explanation forthe above-mentionedalterationsobservedinpatients.
If not, it would be necessary to inject the human-alpha-synuclein containing adenovirus in different
regions of the enteric nervous system to analyze its effectand testwhether there is progression of 
alpha-synuclein to synaptically connected structures (i.e.the DMnX and the spinal cord) as seen in 
PD patients.
Further,itisknownthatviralparticlesandRNA canberetrogadellytransportedandtransferred
between cells.In orderto analyzethepresenceofhuman-alpha-synuclein RNA in otherbrain 
regions,the authorsperformed RT-PCR ofdifferentponsregions.However,theymissedan
important control, as they did not, at least it is not stated anywhere, analyze the presence of human-
alpha-synuclein RNA in the MO contralateralto the injection (rightside).They do statethathuman 
alpha-synuclein staining can be observed on both sides and they suggestthatthis is due to "some of
these fibers crossed the midline and innervated the contralateral (uninjected) MO". Therefore, either 
they state that GFP does not follow this pattern oritwould be necessary to determine whether
human-alpha-synuclein RNA is to be observed on this side.
Finally,theydidnotfindhuman-alpha-synuclein in the substantia nigra,any PD-related alterations 
(i.e.alpha-synuclein accumulation) or a reduction in the number of dopaminergic neurons. They 
should atleastlook into these aspects and commentitin the discussion.
Allthesecommentsareexplainedinmoredetailintheremarkstobesenttotheauthors.
 
Referee#1(GeneralRemarks):
 
In this study,the authors injectan adeno-associated viralvectorin the leftvagusnerve in orderto 
expressGFP orhuman alpha-synuclein.They then follow the appearance ofhuman-alpha-synuclein 
in different regions of the CNS at two different time points (8 and 18 weeks). Interestingly, their 
results show thathuman alpha-synuclein progresses from the vagus nerve and the DMnX to nervous 
structures localized in mesencephalic structures and the forebrain (e.g.the locus coeruleus orthe 
amigdala)in a topographicpredictablemannersimilarto thatdescribed by Braak and colleaguesin EMBO MolecularMedicine  PeerReview ProcessFile- EMM-2013-02475
 
 
© EMBO 3 
PD patients.
 
Generalcomments:
 
Theresultsofthesubmittedmanuscriptconfirm toacertainextentstudiespublishedbyother
groups.Thereareatleastfourstudiesshowing complementary resultsin in vivo and in vitro models.
Twoofthem arementionedinthepaperandhaveshowntheinterneuronalspreadingofalpha-
synuclein in the brain and in vitro (Desplats etal.2009 and Luk etal.2012).The third and fourth are 
more recentand are notmentioned in the paper.The third study showsthe retrograde and 
anterograde transportofalpha-synuclein in corticalneurons cultured in microfluidic chambers 
(Freundtetal.2012).The fourth shows thatthe resection of the sympathetic and parasympathetic 
nervesstop theprogression ofthepathology in an oralrotenonemousemodeland demonstratethe
intercellular transport of alpha-synuclein between enteric and sympathetic neurons using a co-
culture based on the Campenotchamber(Pan-Montojoetal.2012).
 
Thepresentstudy,whileprovidingnew evidencethatsupportspreviouspathological(from PD 
patients)and experimentalstudiesregarding PD'spathophysiology and progression,doesnotfully 
reproduce the lesions seen in PD patients orprovide additionalinformation on PD's aetiology.
Indeed usefulfor studies regarding alpha-synuclein transmission,overexpression ofhuman-alpha-
synuclein is a very artificialstate thatmimics only two ofthe possible genetic alteration found in PD 
patients(duplicationsand triplicationsofthePARK-1 (alpha-synuclein)gene (Singleton etal.2003,
Farreretal.2004)).Thus,representinglessthan1% ofPD cases.
 
Moreover,theauthorsdidnotanalyzethepresenceofPD-related alterations in the peripheral
nervoussystem orthesubstantianigra(atleastthey do notmention it).Differentstudieshaveshown 
the importance and frequency of the lesions observed in the enteric nervous system of PD patients. 
Lewybodiesandgeneralalpha-synuclein accumulationshavebeendetectedinbothbiopsiesand
postmortem tissuein thisregion (Lebovieretal.2010,Wakabayashietal.1997).Furtherstudies
havealso observed theselesionsin theintermediolateralcolumn ofthespinalcord (Braak etal.
2007).
 
In thisdirection,itwould beinteresting to analyzethepresenceofhuman alpha-synuclein in the 
ENS.A recentpapershowedthatneuronsintheDMnX tendtohaveincreasedoxidativestress
becauseoftheirpacemakeractivity and an increased calcium flux (Goldberg etal.2012).
Furthermoreandasmentionedabove,arecentstudyhasshownthatalpha-synuclein could be 
tranported anterogradelly and release to the extracellular space (Freundt et al. 2012). Therefore, the 
authorsshould analyze the presence of human-alpha-synuclein in the enteric nervous system of
animalsinjected with human-alpha-synuclein.Iffound in the ENS,itcould provide an explanation 
forthe alterations observed in patients.If not,itwould be importantto determine whetherthe 
injection of the human-alpha-synuclein containing adenovirus in differentregions ofthe enteric 
nervoussystem could mimictheprogression ofalpha-synuclein observed in PD patients (i.e.
progression to theDMnX and thespinalcord and upwards).
 
Finally,theauthorsdid notfind human-alpha-synuclein orany PD-related alterations in the 
substantia nigra (i.e.alpha-synuclein accumulation,motoralterations ora reduction in the numberof
dopaminergicneurons).Did theauthorslook into this?They should atleastinvestigate these aspects
and,even ifthe resultsare negative,commentitin the discussion. 
 
Specificcomments:
 
Results
 
1)"In agreementwith earlierreports....someofthesefiberscrossed themidlineand innervated the
contralateral(uninjected) MO". What is innervating what? Do the authors mean that the EMBO MolecularMedicine  PeerReview ProcessFile- EMM-2013-02475
 
 
© EMBO 4 
contralateralDMnX givessome fibersto the transfected vagalnerve orthatthe ipsilateralDMxV 
innervates the contralateral MO? MO refers to the medulla oblongata in general, please specify
region within MO.
2)An importantcontrolismissing orwasnotmentioned in thetext.Itisknown thatRNA and viral
particlescan betransported between cells.In orderto verify thatthepresenceofhuman-alpha-
synuclein in the contralateralMO is notdueto thepresenceofhuman-alpha-synuclein RNA,the 
contralateralMO should be microdissected (ifpossible avoding the nervesthatbelong to the 
contralateralvagalnerve)and RT-PCR shouldbeperformed.IfIunderstoodcorrectlyfrom the
MaterialandMethods,the whole MO wasused forPCR.One otherway oftesting thisisby 
analyzing the presence ofGFP in these fibersand the contralateralMO regions.Did the authorslook 
into this? They mention that GFP is confined to the MO but they do not specify thepattern.
3)Somestudiessuggestthattranscellular-transported alpha-synuclein can actas a nucleating agent
(Desplats etal.2009).Itwould be interesting to stain againstratalpha-synuclein to see whetherthis 
colocalization can also be observed in thisanimalmodel.
4)Figure1B Pleasespecify which photo correspondsto DMnX and which oneto thesolitary tract. 
5)Figure1F.Whatiscompared?Almostallregion oftheMO seem to beexpressing significant
higheramountsthan thosein thepons.
6)SupplementaryFigure1couldbeincludedinFigure1.
7)Supplementary Figures2 to 4:Pleaseprovidelowermagnification images. 
 
 
 
 
Referee#2(GeneralRemarks):
 
Thismanuscriptpresentsprovocativedataontheabilitytoexperimentallyreproducesomeaspects
ofthespread ofalpha-synuclein pathology thoughtto occurin early stages ofParkinson's disease 
(PD).These are importantdata because post-mortem observationsinhumanarebynature
correlative and require experimentalvalidation to supportmechanistichypotheses.
Overallthestudyiswellexecutedbutsomeadditionalcontrolswouldstrengthenthemanuscript.In
addition,a more balanced description ofthe resultsiswarranted. 
 
1.Themain pointofthestudy isto demonstratethatalpha-synuclein can spread from nuclein in the 
ventralmedullato rostralbrain regionsthatareaffected in PD.Unfortunately,thecompletepattern 
ofpathology observed in PD wasnotreproduced,notably the spread to neurons of the substantia 
nigrawhich harboralpha-synuclein pathology and die in PD.The absence ofnigralpathology and 
celldeath isperse NOT a reason to discountthisstudy orthe value ofthismodel.Indeed,although 
centralto PD pathology,nigralpathology and celldeath are only one elementofthe disorder.
However,theauthorsneedtoacknowledgethislimitationopenlyandtonedowntheirconclusions
accordingly.
2.Theauthorsarecorrectin noting thattheirobseverationsofa predominantly axonalpathology 
reproduced observations in post-mortem brains;however,alpha-synuclein aggregates are also 
presentin thecytoplasm ofneuronalcellbodiesin PD,and doesnotseem to havebeen observed in 
this model. Again, this limitation should beacknowledged and discussed.
3.Theauthorsinterprettheirdataasdueto thespread ofalpha-synuclein form neurons to neurons;
yetthey expressalpha-synuclein by means ofa virus.Theirclaim thatthe results are notdue to viral
spread,and arespecificforalpha-synuclein,is primarily based on the absence ofexpression ofGFP,
used asacontrol,in regionsthatshow immunostaining foralpha-synuclein.GFP levels can be low,
and difficultto detecteven by immunohistochemistry.In addition, GFP is much larger that alpha-
synuclein.Furthermore,smalldifferences in levelofexpression (1.6 versus 1.9)seem to have 
dramaticeffectson theleveloftransferofalpha-synuclein;accordingly,GFP may nothave been 
expressed athigh enough levelto show thespread observed foralpha-synuclein,be too big for
tranfer or be expressed in rostral regions at levels too low for detection. Is it possible to strengthen 
the conclusions by detecting other viral antigens or by expressing a protein of similar size as alpha-EMBO MolecularMedicine  PeerReview ProcessFile- EMM-2013-02475
 
 
© EMBO 5 
synuclein thatcan be detected with good antibodies,and can be expressed athigh levels? Ifthis is 
experimentally notfeasible,thispointremainsimportantto discuss. 
4.Theconclusion impliesthatthedatarevealanovelconceptin thepathology ofPD;thisisnotthe
case asthe notion described atthe end ofthe paperhasbeen proposed by numerousinvestigators
overthelast10 yearsbased on genetic,pathologicaland experimentalevidence.Thecurrentdata
add interesting supportto thishypothesisand providenovelexperimentalconditionsto furtherprobe
mechanismsbuttheyarenotpersenovel.
 
 
Referee#3(GeneralRemarks):
 
HereUlusoyetal.developaratmodelwherehumana-syn is over-expressed only in medullary 
neurons,and ask ifrostralspreading ofa-syn occurs in such a setting.The modelis relevantto 
human pathology asnumerousneuropathologicstudiessuggestasimilarcaudo-rostralspreading in 
humans.Thepaperisclearly written and thequality ofthedataisgood. Thefollowingpointsneed
to be addressed: 
 
1.Fig.2E makesthemostcriticalpointofthepaper,and theauthorsneed to show theprimary data
to substantiate their points. Though the spreading of a-syn pathology is clearfrom the quantification 
(above) and the mapping of a-syn +ve areas (as red dots),itwould be nice to see a whole section 
from each zone to go along with these data.This would be similarto whatis shown in fig.1A,but
forPons,cMB,rMB and FB (perhaps with inset/zoom images). 
 
2.Theauthorsmentioninpassingthathigh-expressersshow only scantspreading,butthe data isnot
shown.There is also no realdiscussion ofthis issue,otherthan the mention thatthe spreading is 
"...concentration dependent".Itis possible thathigherexpression leadsto more aggregation ofa-syn 
in proximal neurons, essentially sequestering the protein in caudal compartments and limiting the 
spread.The authors could ask ifthe axonalvaricosities/aggregates they see in high-expressersare 
greater,which would provide some correlative supportto thisidea (though more experimentsare 
obviously needed to fully explorethis,forexampleuseoftheA53T/C-term del etc. mutants in the 
low-expressersetting where aggregation would presumably be faster- suggested asfuture 
experiments,notneeded forthisstudy).Atleastthere should be a discussion asto why a higher
expression may lead to lesserspread. 
 
3.Throughoutthepaper,theauthorsusetheterm "diffusion"to describethespreading.However
physicallawsdictate thatin an axon,diffusion exponentially decaysovertime and thusin long 
axons,proteinsfrom the soma willneverreach the tip ofthe axon by diffusion alone (letalone 
spread from one neuron to another- hencetheneed foraxonaltransport).Similarthingshavealso 
been experimentally demonstrated in old papers(forexampleseeKoikeand Matsumoto,
NeuroscienceResearch,2(1985)281-285).Though thisterm hasbeen used by othersin the
literature to explain the spread, in my opinion thisisan incorrectusageoftheterm.
 
 
 
1stRevision - authors'response 05 March 2013
            March5,2013
 
DearDr.Carret: 
Thankyouforyourconsiderationofthisrevised version ofourmanuscriptentitled “Caudo-rostralbrain 
spreading ofα-synuclein through vagalconnections” (EMM-2013-02475).In your message summarizing 
the comments of the Reviewers, you emphasized the importance of performing additional control
experiments to rule out spreading of the virus. As further detailed below, we have now included data 
obtained using tissuefrom thesideofthebrain contralateralto viralinjections and analyzing samples for 
the presence of additional viral markers. Data confirm and further support our original conclusion, i.e. 
that overexpression of human α-synuclein triggers neuron-to-neuron passageand long-distancespreading 
oftheprotein.
Wealso thank the Reviewers for providing valuable comments, which have been addressed as follows:
Reviewer1:
Specificcomments:
1a.“Whatisinnervatingwhat?DotheauthorsmeanthatthecontralateralDMnX givessomefibers
to the transfected vagal nerve or thatthe ipsilateralDMxV innervates the contralateralMO? MO 
refers to the medulla oblongata in general,please specify region within MO.”
In response to the Reviewer’s specific comment#1,we modified the paragraph on pages 4-5 of
the manuscript describing the innervation ofthe medulla oblongata through the vagusnerve.We 
havealso labeled moreclearly areasof themedullaoblongataconnected to thevagusnerve in 
panelsA,C,D,E and F ofFigure1.
 
2a.“Inordertoverifythatthepresenceofhuman-alpha-synuclein in the contralateralMO is notdue 
to the presence of human-alpha-synuclein RNA,the contralateralMO should be microdissected 
(ifpossible avoiding thenervesthatbelong to thecontralateralvagalnerve)and RT-PCR should
beperformed.” 
ToaddresstheimportantissueraisedbythisReviewerinhis/hersecondspecificcomment,we
haveanalyzed themedullaoblongatafrom thesideofthebrain contralateralto viralinjectionsfor
the presence of humanα-synucleinmRNA.Thenewdataaredescribedattheendofpage5and
shown in panelG ofFigure 1.They confirm thatonly human α-synuclein proteinbutnotmRNA
is detectable in these contralateral samples. The lack of virus-derived mRNA for human α-
synuclein provides additionalevidence oftransportofthe protein in the absence ofviralparticle 
spreading.
 
2b.“TheymentionthatGFP isconfinedtotheMO buttheydonotspecifythepattern.”
AssuggestedbytheReviewer,weclearlyindicateinthetext(endof1st paragraphonpage5)that
the pattern of distribution of efferent and afferent vagal fibers in the MO was virtually
indistinguishablebetween animalsinjected with hα-syn- orGFP-carrying AAV vectors.Wehave
also added a low magnification image showing thispattern in Supporting Information Fig 1. 
 
3. “It would be interesting to stain against rat alpha-synuclein.” To determine whether exogenousα-synuclein is capable of “seeding” the endogenous protein,
tissues should be stained with a highly specific antibody capable of labeling rat but not human α-
synuclein. Such an antibody is not currently commercially available. We have also tested a
variety ofantibodiesobtained from non-commercialsourcesand found them unable to distinguish 
between ratand human immunoreactivity.
 
4. “Figure 1B Please specify which photo corresponds to DMnX and which one to the solitary
tract.” 
Asalreadymentioned,panelsinFigure1havebeenmoreclearlylabeled.
 
5. “Figure1F.Whatiscompared?AlmostallregionoftheMO seem tobeexpressingsignificant 
higheramountsthan thosein thepons.” 
Thepurposeoftheseanalyseswasindeedtoshow thatlevelsofhumanα-synucleinare increased 
throughout the medulla oblongata but not in the pons. The data are consistent with (i) the 
distribution ofvagalprojectionsreaching themedullaoblongatabutnotthepons,and (ii)thelack 
ofspreading ofviralparticlefrom themedullaoblongatato thepons(1st paragraph on page 6).
 
6. “SupplementaryFigure1 could beincluded in Figure1.” 
SupportingInformationFig1(GFP expression)showsimagesthatmirrorimagesinFig1(human 
α-synuclein expression). We believe that, for this reason, combining the two figures could 
potentially lessen clarity oftheillustration.
  
7. “SupplementaryFigures2 to 4:Pleaseprovidelowermagnification images.”
Because the spreading of humanα-synuclein to pons, midbrain and forebrain affects discrete 
axonal projections, low magnification images are not very illustrative. Nevertheless, we have
added low magnification imagesin Figure 2 (panelsF-I) to better define the anatomicalsites of 
α-synuclein spreading.
Generalcomments:
In his/her generalcomments,this Reviewer points outthata recentpaper (Freundtetal.) concerning the 
in vitro transport of α-synuclein was not included in the original listof references.This has now been 
rectified.The Reviewer also refers to the hypothesis thatα-synuclein pathology in Parkinson’s disease 
maycommenceintheperipheralnervoussystem andreach the CNS via the vagus nerve. This hypothesis 
is now briefly discussed in the Introduction section of the revised manuscript (page 3) where we also refer 
to another published paper quoted by the Reviewer (Pan-Montojoetal.).Finally,Reviewer1raises the 
issue of spreading of α-synuclein toward the substantia nigra.As furtherdescribed below,an entire new 
section discussing this topic has been added to the presentmanuscript(pages 8-9).Reviewer2:
TheintroductorycommentsofReviewer#2underscoretheimportanceofourstudyreproducingacritical
aspect of α-synuclein pathophysiology in early stages of Parkinson’s disease. This Reviewer’s 
suggestions have been addressed as follows: 
1. “Themainpointofthestudyistodemonstratethatalpha-synuclein can spread from nuclei inthe
ventral medulla to rostral brain regions that are affected in PD. Unfortunately, the complete 
pattern ofpathologyobserved in PD wasnotreproduced,notably thespread to neuronsof the 
substantia nigra which harbor alpha-synuclein pathology and die in PD.The absence ofnigral
pathologyand celldeath isperseNOT a reason to discountthisstudyorthevalueofthismodel.
Indeed,although centralto PD pathology,nigralpathologyand celldeath areonlyoneelement
ofthedisorder.However,theauthorsneed to acknowledgethislimitation openlyand tonedown 
their conclusions accordingly.” 
Thespreadingofα-synuclein described in ourmanuscriptdoes notreach the substantia nigra pars 
compacta. This could be a limitation of this animal model. It could also reflect the fact that a 
longer (>18 weeks) interval of time may be required for the exogenous protein to reach areas of 
the brain (including the substantia nigra) that do nothavedirectanatomicalconnectionswith the
medullaoblongata.Thesedifferentpossibilitiesarediscussed in therevised paper(pages8-9).
 
2. “Theauthorsarecorrectin noting thattheirobservationsofa predominantlyaxonalpathology
reproduced observations in post-mortem brains;however,alpha-synuclein aggregates are also 
presentin thecytoplasm ofneuronalcellbodiesin PD,and doesnotseem to havebeen observed 
in this model. Again, this limitation should be acknowledged and discussed.” 
Prompted by thisReviewer’s comments,wehavealso added a discussion on the lack ofovert
accumulation ofexogenousα-synuclein within neuronalcellbodies (pages 8-9).
 
3. “Isitpossibletostrengthentheconclusionsbydetectingotherviralantigensorbyexpressinga
protein ofsimilarsizeasalpha-synuclein thatcan be detected with good antibodies,and can be 
expressed at high levels? If this is experimentally not feasible, this point remains important to 
discuss.” 
Tostrengthenourconclusion that thespreadingofhumanα-synuclein is unlikely to be due to 
propagation oftheviralparticles,wedesigned primerscapable ofbinding a specific component
of our viral vector, i.e. the woodchuck hepatitis viruspost-transcriptional regulatory element 
(WPRE).Usingtheseprimerstoamplifythisviralmarker,wewereabletoshow thatmRNA for
WPREwaspresent(asexpected)inthemedullaoblongatabutabsentinthepons.Thesenew data
are now described on page 6 (1st paragraph) and shown in panel J of Figure 1. 
 
4. “Theconclusion impliesthatthedata reveala novelconceptin thepathologyofPD;thisisnot
the case as the notion described at the end of the paper has been proposed by numerous
investigators over the last 10 years based on genetic, pathological and experimental evidence. 
The current data add interesting support to this hypothesis and provide novel experimental
conditionsto furtherprobe mechanismsbutthey are notpersenovel.” 
Commentsonthenoveltyofourfindingshavebeentoneddown.Reviewer3: 
This Reviewer also emphasizes the relevance of the animal model described in this study to human
pathology.ThisReviewer’ssuggestionshavebeen addressed asfollows: 
1. “Fig.2E makesthemostcriticalpointof thepaper,andtheauthorsneedtoshow theprimary
data to substantiate their points. Though the spreading of a-syn pathology is clear from the 
quantification (above)and themapping ofa-syn +ve areas (as red dots),itwould be nice to see a 
wholesectionfrom eachzonetogoalongwiththesedata.”
The Reviewer suggests adding whole sections from different rat brain regions (pons, midbrain
and forebrain)to betterdefine the sitesofα-synuclein spreading.WedidsoinpanelsF-I of the 
new Figure 2. These panels also illustrate that the spreading of the exogenous protein affects
sparse axonal projections that can only be clearly appreciated at higher magnifications (see 
commentsabove).
 
2. “Theauthorsmentioninpassingthathigh-expressersshow only scantspreading,butthe data is
notshown.….Atleastthereshould bea discussion asto whya higherexpression maylead to 
lesser spread.” 
Statements in the previous manuscript gave the erroneous impression that spreading was less
pronounced in higherascompared to lowerexpressorrats.Theoppositeisofcoursetrue(see,for
example,Supporting Information Fig 4).We thoroughly reviewed the new manuscriptto ensure 
clarity.
 
3. “Throughoutthe paper, the authors use the term "diffusion" to describe the spreading. However 
physicallawsdictatethatin an axon,diffusion exponentiallydecaysovertimeand thusin long 
axons,proteinsfrom thesoma willneverreach thetip oftheaxon bydiffusion alone (let alone 
spread from one neuron to another - hencetheneedforaxonaltransport).…Thoughthisterm
hasbeen used byothersin theliteratureto explain thespread,in myopinion thisisan incorrect
usageoftheterm.” 
Weagreewith thisReviewer who pointed out that the term “diffusion” (to indicate spreading) 
may not be correct and cause some confusion. This term has been substituted throughout the
revised manuscript.
WebelievethatwehaveeffectivelyaddressedtheReviewers’suggestions/comments in this new version 
of the manuscript and that the described changes have strengthened the data and conclusions of this 
important study. Pleasedonothesitatetocontactmeshouldanyadditionalinformationberequired.
 
Bestregards,
 
DonatoA.DiMonte,M.D.EMBO MolecularMedicine  PeerReview ProcessFile- EMM-2013-02475
 
 
© EMBO 6 
2nd EditorialDecision 03 April2013
ThankyouforthesubmissionofyourmanuscripttoEMBO MolecularMedicine.Wehavenow 
heard back from thethreerefereeswhom weaskedtoevaluateyourmanuscript.Althoughthe
referees find the study to be of potentialinterest,and two referees are now happy with the 
manuscript,referee#1stillraisesanumberofconcernsalreadyraisedbeforeandnotaddressedin
the revision.
 
Wewouldliketogiveyoualastchancetoaddresstheseissues.Pleasepayparticularattentiontothe
commentsmade by referee #1 in thisreview butalso undergeneralcomments,in his/herprevious
report.We feelthatsome of these issues are very relevantto PD clinicalsymptoms and pathology,
therefore they should be convincingly addressed in the next final version of the manuscript.
 
I look forward to seeing a revised form of your manuscriptas soon as possible.
 
***** Reviewer'scomments***** 
 
Referee#1(GeneralRemarks):
 
Despitethefactthattheauthorshavenotevenmentionedintheiranswerstothereviewerssomeof
the questions raised, the lack of human-alpha-synuclein RNA in the MO contralateralto the 
transfected vagal nerve does make their result more consistent. 
 
However,theauthorhaveaddressedonlyfew ofmyandotherspreviouscomments.Thecomments
regarding the presence of human alpha-synuclein in the enteric nervous system was notaddressed at
all.Also,asdifferentreviewershave asked,the commentsregarding the results in the substantia 
nigra(cellcount)orany functionaltestsarestillmissing and werenotaddressed ormentioned in the
answersto the reviewers.The factthatthe authorsdo notsee any human alpha-synuclein in the 
substantia nigra does notnecessarily mean thatthe substantia nigra is notaffected.Ifthe authors 
believethat,atalatertimepoint,they willobservealpha-synuclein pathology in the substantia 
nigra,maybethey should waituntilthisoccursto re-submitthe manuscript.Theappearanceof
alterations(atleastthe onesinvestigated)in the substantia nigra isrelevantto PD clinicalsymptoms
and pathophysiology.Any PD'sanimalmodelshould affectthe substantia nigra in one way or
another.
 
Finally,incasethatthemanuscriptis finally accepted,the authors should furtherdiscuss theirresults 
in relation to the ENS spreading hypothesis. The observation that human-alpha-synuclein also 
affectsthe contralateralside should also be betterdiscussed,would thisalso be the case ifthe 
pathology should startin thevagalterminalsinnervating theENS orotherorgans?IfIunderstood 
correctly,the contralateralspreading isdue to the transfection ofsensory vagalnerves.Whatnerves
exactly?the visceralsensory (afferentgeneralvisceral),the visceralsensory (afferentspecial
visceral)orthesomaticsensory nerves?If,forexample,somaticsensory,how isitrelevantto PD if
they normally innervate the skin? 
 
Thisstudyisnow correctfrom thetechnicalpointofview.Italso gives some insights in the way the 
pathology progressesand itsrelation to Braak'sstaging ofthedisease.However,assomeimportant
pointsand experimentsaremissing,Icannotbesureoftheimpactthatthiswork willhaveon the
scientific community.Therefore,Icannotgiveaclearrecommendationtopublishthiswork,this
should be evaluated by the editor.
 
 
Referee#2(GeneralRemarks):
 
Theauthorshavethoughtfullyandconvincinglyaddressedthepreviousconcerns. 
 
 EMBO MolecularMedicine  PeerReview ProcessFile- EMM-2013-02475
 
 
© EMBO 7 
 
Referee#3(GeneralRemarks):
 
Mycritiqueshavebeenaddressed.
 
 
 
2nd Revision - authors'response 08 April2013
Thankyouverymuchforyourletterandfortheopportunitytofurtherreviseourmanuscript.We
are very pleased thatReferees#2 and #3 found thatthe first revision of the paper “thoughtfully and 
convincingly addressed the previousconcerns”.Reviewer#1 also acknowledged “thestudyisnow 
correctfrom the technicalpointofview.Italso givesinsightsin the way the pathology progresses
and its relation to Braak’s staging of the disease”. Despite these positive general comments, 
Reviewer#1wasnotcompletelysatisfiedwiththeimprovementsmadetotheoriginalsubmission.
WecarefullyassessedthisReferee’sremarksandaddressedhis/herspecificrequestforadditional
data concerning the integrity of nigral neurons. Other comments of this Reviewer relate to the
discussion ofourfindingsand theirpotentialimpact.Weprovideadetailed explanation/justification 
ofourviewpointin theparagraphsbelow and, when necessary, have made changes in the text of the 
revised manuscriptto further clarify data evaluation.
 
1.“Theresultsinthesubstantianigra(cellcount)oranyfunctionaltestsarestillmissing.Thefact
that the authors do not see any human alpha-synuclein in the substantia nigra does notnecessarily 
meanthatthesubstantianigraisnotaffected” 
Wehavenowaddressedthisissuebyperformingstereologicalcellcountingofnigraldopaminergic
cells.Resultsofthese measurementsshowing lack ofcelllossarereported on page8 oftherevised 
manuscript.
ThelackofnigralpathologyisinterpretedbythisReviewerasafindingthatlowerstherelevanceof
our study because “any PD animal model should affect the substantia nigra”. We respectfully 
disagree with this opinion. We do not claim that our model reproduces full-blown Parkinson’s
disease. Instead, our work demonstrates (for the first time in an animal model) long-distance
spreading of alpha-synuclein from the medulla oblongata to more rostral brain regions following 
anatomically interconnected pathways.Thisislikely to reflectearly stagesofdisease development
that, even in humans, do not involve the substantia nigra. We strongly believe that, by recapitulating 
early pathogenetic events, the paradigm described in our manuscript is unique among other currently 
available models and will be instrumental for further investigations into mechanisms of alpha-
synuclein pathology and strategies to counteractit.Please note thatthe otherRefereesconcurwith 
this assessment and have praised the value of our new model that ”reproducessomeaspectsofthe
spread ofalpha-synuclein pathology thoughtto occur in early stages ofParkinson’s disease”. 
 
2.“Theobservationthathumanalpha-synuclein also affectsthecontralateralsideshould bebetter
discussed” 
The discussion concerning the presence of human alpha-synuclein in the medulla oblongata 
contralateral to viral injection hasnow been expanded and additionalreferencesare given (end of
page4 and beginning ofpage5).In particular,we emphasize the factthatthe pattern of transgene 
expression strictly follows the predicted anatomical distribution of efferent and afferent fibres 
forming the vagus nerve.Itinvolved (i)the dorsalmotornucleusofthe vagusnerve and the nucleus
ambiguusonly on the side ofthe brain ipsilateralto viralinjection,and (ii)afferentfibres originating 
from the inferiorvagalganglion and reaching the nucleus of the tractus solitarius bilaterally.Earlier
anatomical studies have mapped vagal connections to the medulla oblongata after unilateral
injection of tracers into the rat vagus nerve. The remarkable similarity between the pattern of
transgene distribution in our investigation and the pattern of fiber and perikarya labeling in these
previousreportsprovidesstrong basisforourinterpretation offindingsdescribed on page4 and 5 of
the revised manuscript.   
TheReviewersuggestsapotentialalternativeexplanationconcerningthepresenceofhumanalpha-
synuclein on thesideofthebrain contralateralto AAV injection:“WouldthisalsobethecaseiftheEMBO MolecularMedicine  PeerReview ProcessFile- EMM-2013-02475
 
 
© EMBO 8 
pathologyshould startin thevagalterminalsinnervating theENS and otherorgans?“  Severallines
of evidence are at odds with such explanation. First, as detailed above, the pattern of transgene 
expression ishighly consistentwith transduction offibres and perikarya afterunilateralinjection of
the virus. Second, spreading of alpha-synuclein from the enteric nervous system (ENS)would be 
expected to affectneuronalcells of the dorsalmotornucleus of the vagus nerve in the contralateral
medullaoblongata.This,however,isnotwhatweobserved(page4andFigure1).Finally,resultsof
experiments in which rats were injected with AAV carrying GFP or alpha-synuclein showed a 
similarpattern oftransgene distribution in the ipsilateraland contralateralmedulla oblongata (page 5 
and Supporting Information Fig 1). To conclude that the presence of exogenous protein in the 
contralateralmedulla oblongata is a resultofspreading from the ENS (and otherorgans)to the CNS,
one would have to assume that not only human alpha-synuclein but also GFP is capable of
interneuronal transmission and long-distancepropagation.Thisassumption isobviously unfounded. 
 
3.“AuthorsshouldfurtherdiscusstheirresultsinrelationtotheENSspreadinghypothesis” 
We agree with this Reviewer that the possibility that pathological forms of alpha-synuclein may 
spread from the enteric nervous system (ENS)represents an interesting hypothesis (see page 3 of the 
manuscript). It is important to emphasize, however, that the present study was not designed to test 
this hypothesis, nor to develop a model mimicking ENS-to-CNSpropagationofalpha-synuclein.In 
fact,we believe thatthe experimentalparadigm used forourstudy may notnecessarily be suitable 
forinvestigations into spreading from the ENS.In his/hercomments to the originalsubmission,this 
Reviewersuggested“todeterminewhether the injectionof thehumanalpha-synuclein containing 
adenovirusin differentregionsoftheENS could mimictheprogression ofalpha-synuclein observed 
in PD patients”. Unfortunately, this approach would likely generate ambiguous results due to 
unrestrained diffusion ofviralparticlesand relatively random cell transduction.  
 
4.“Icannotbesureoftheimpactthatthisworkwillhaveonthescientificcommunity”
Atleasttwoconsiderationsmayexplainthedifferentopinionconcerningtherelevanceofthisstudy
that this Reviewer expresses as compared to ourview and the view ofthe othertwo Referees.One 
of these considerations has already been discussed above. In point 1, we noted how our findings
reproduce pathophysiological changes of alpha-synuclein relevant to early stages of Parkinson’s 
disease development. Perhaps this aspect was not stressed enough in the original manuscript,
lessening the enthusiasm of Reviewer #1 for our new animal model. Changes were made in the
revised manuscript to underscore this point (see, for example, page 9). The second important
consideration relates to the fact that, in our study, interneuronal transmission and long-distance
propagation ofalpha-synuclein were triggered by neuronaloverexpression ofthe protein.This is a 
criticalmechanistic observation. In his/her earlier comments to the original submission,Reviewer 
#1 appears to downplay the relevance of this finding by stating, for example, “overexpressionof
alpha-synuclein is a very artificial state that mimics only two of the possible genetic alterations 
found in PD patients”. We are not of the same opinion. A life-long increase in alpha-synuclein 
expression is indeed causally associated with rare genetic forms of parkinsonism. It is also true,
however, that enhanced levels of alpha-synuclein underlie other conditions directly relevant to 
Parkinson’s disease, such as (i) genetic variability in the promoter region of the alpha-synuclein 
gene(see,e.g.,Maraganoreetal.JAMA296:661-670,2006), (ii) aging (e.g.,Lietal.JNeurosci
24:7400-7409,2004),and (iii) exposure to neurotoxic agents (e.g.,McCormacketal.JNeuropathol
Exp Neurol 67:793-802, 2008). Thus, alpha-synuclein elevations, even if transient, could play an 
important role in the development and progression of sporadic Parkinson’s disease and representa 
feature shared by a variety of Parkinson’s disease risk factors.Thisconceptwasalreadymentioned
in the original version of the manuscript and has now been expanded on page 3 of the revised paper.
As a corollary to this concept, our present observation of a direct relationship between alpha-
synuclein elevation and protein propagation is likely to bearprofound and widespread pathogenetic 
implications.   
 
In conclusion,we would like to thank you again for giving us the opportunity tofurtherimprove our
paperwith theresultsofadditionalexperimentsand textmodifications.Wetruly believethatallof
the Reviewers’ experimental concerns have been fully addressed and that other issues have been 
appropriately clarified.We hope thatyou willconcurwith ourview and theview oftwo ReviewersEMBO MolecularMedicine  PeerReview ProcessFile- EMM-2013-02475
 
 
© EMBO 9 
that the work described in this manuscript has significant relevance for human synucleinopathies 
and istherefore suitable forpublication in yourhigh-impact journal. Please do not hesitate to contact
meshouldanyadditionalinformationberequired.
 
 
 
